# Supplementary material for: Role of Cytokines in Wound Healing Following Wound Catheter Analgesia in Rats
Source: Vet Sci. 2025 Dec 18;12(12):1214. doi: 10.3390/vetsci12121214 (PMC12737617; doi:10.3390/vetsci12121214)
Supplement: Supplementary file 1 [file vetsci-12-01214-s001.zip]

Archive with 1 entries (1 files):
- vetsci-4024390-supplementary.pdf
